# Supplementary material for: Understanding structure-activity relationships in linear polymer photocatalysts for hydrogen evolution
Source: Nat Commun. 2018 Nov 23;9:4968. doi: 10.1038/s41467-018-07420-6 (PMC6251929; doi:10.1038/s41467-018-07420-6)
Supplement: Supplementary file 3 — Supplementary Data 1 [file 41467_2018_7420_MOESM3_ESM.txt]

P10/water - B3LYP/DZP/COSMO(80.1)
E(P)  -164774.3231997
E(P+) -164768.4612212
E(P-) -164777.1801840
E(P*) -164771.4434413

P10_2/water - B3LYP/DZP/COSMO(80.1)
E(P)  -164774.3330688
E(P+) -164768.4688264
E(P-) -164777.1862258
E(P*) -164771.4708417

P10/TEA - B3LYP/DZP/COSMO(2.3832)
E(P)  -164772.7347255
E(P+) -164766.3187454
E(P-) -164775.2074636
E(P*) -164769.8985037

P10_2/TEA - B3LYP/DZP/COSMO(2.3832)
E(P)   -164772.8471663
E(P+)  -164766.4065517
E(P-)  -164775.3564733
E(P*)  -164770.0300851

COSMO energies neglect the outlying charge correction. Excited state energies were obtained by optimising the structures in vacuum followed by a single-point using COSMO
