# Supplementary material for: Understanding structure-activity relationships in linear polymer photocatalysts for hydrogen evolution
Source: Nat Commun. 2018 Nov 23;9:4968. doi: 10.1038/s41467-018-07420-6 (PMC6251929; doi:10.1038/s41467-018-07420-6)
Supplement: Supplementary file 4 — Supplementary Data 2 [file 41467_2018_7420_MOESM4_ESM.txt]

128
Energy =
C    17.7793083    0.3455122   -0.2632687 
C    18.3270115    0.2620057    1.0358413 
C    19.7005726    0.2961633    1.2671379 
C    20.5840966    0.4197309    0.1900675 
C    22.0566401    0.4763246    0.1983141 
C    22.9247081    0.4236057    1.2940340 
C    24.3039319    0.4917783    1.0804547 
C    24.8318353    0.6111873   -0.2101999 
C    23.9775874    0.6650928   -1.3171167 
C    22.6126382    0.5972034   -1.0857666 
S    21.3238824    0.6443368   -2.3473533 
O    21.2781740    1.9648528   -3.0018583 
O    21.3718184   -0.5611689   -3.1941302 
C    20.0309714    0.5033439   -1.0967471 
C    18.6734480    0.4668266   -1.3489332 
C     9.2656457   -0.3798128   -0.6869106 
C     9.7744671    0.4602054   -1.7085174 
C    11.1315810    0.7218723   -1.8541831 
C    12.0539002    0.1463367   -0.9689365 
C    13.5085686    0.2901420   -0.9257183 
C    14.3509072    1.0309792   -1.7668940 
C    15.7239229    1.0356852   -1.5427557 
C    16.3184389    0.3136047   -0.4830930 
C    15.4709467   -0.4337942    0.3632827 
C    14.1110280   -0.4258477    0.1255624 
S    12.8703649   -1.3149754    1.0883348 
O    13.0303709   -2.7734440    0.9338057 
O    12.7715016   -0.7626285    2.4528889 
C    11.5420955   -0.6919109    0.0395948 
C    10.1994673   -0.9653409    0.2005059 
C     0.7325570   -0.6496632   -0.1246224 
C     1.3201747   -1.8428180    0.3685762 
C     2.6937786   -2.0565184    0.3683275 
C     3.5606179   -1.0731884   -0.1375312 
C     5.0175141   -1.0636003   -0.2190667 
C     5.9473633   -2.0294461    0.2012346 
C     7.3096282   -1.8012379    0.0425189 
C     7.8203400   -0.6147618   -0.5405787 
C     6.8832226    0.3544632   -0.9688646 
C     5.5377555    0.1118360   -0.7997297 
S     4.2130144    1.2437484   -1.2559093 
O     4.2562450    2.4706389   -0.4361133 
O     4.1264417    1.3900314   -2.7223968 
C     2.9646178    0.1025026   -0.6392247 
C     1.6073646    0.3344819   -0.6451544 
C    -7.8084084   -0.2683333    0.2101858 
C    -7.2191301    1.0213442    0.2115362 
C    -5.8459865    1.2161286    0.1472982 
C    -4.9822486    0.1110541    0.0756902 
C    -3.5277254    0.0787907    0.0145431 
C    -2.6147308    1.1456636    0.0126098 
C    -1.2511449    0.8920648   -0.0366890 
C    -0.7187407   -0.4219767   -0.0854962 
C    -1.6413768   -1.4968335   -0.0889212 
C    -2.9925325   -1.2246616   -0.0411259 
S    -4.3153006   -2.4525526   -0.0553917 
O    -4.2859886   -3.2795394    1.1669097 
O    -4.3866844   -3.1410708   -1.3591098 
C    -5.5758913   -1.1674707    0.0662732 
C    -6.9363441   -1.3810787    0.1320244 
C   -16.3564111   -0.1973767    0.4403235 
C   -15.8384553   -1.4054240    0.9626426 
C   -14.4734775   -1.6722900    1.0103179 
C   -13.5569829   -0.7241510    0.5309430 
C   -12.0958861   -0.7745094    0.4994401 
C   -11.2267831   -1.7911659    0.9235517 
C    -9.8510223   -1.6202543    0.8175722 
C    -9.2668778   -0.4399586    0.2925476 
C   -10.1468676    0.5796031   -0.1437770 
C   -11.5072383    0.3897943   -0.0322395 
S   -12.7683932    1.5706852   -0.5443422 
O   -12.7923447    1.7207269   -2.0122529 
O   -12.7218220    2.7923897    0.2818113 
C   -14.0853938    0.4720057    0.0082364 
C   -15.4341223    0.7545569   -0.0466877 
C   -24.7872602    0.8785521    1.0961125 
C   -24.2841273    1.5925145    0.0024585 
C   -22.9239446    1.5642966   -0.3156802 
C   -22.0498104    0.8086896    0.4731213 
C   -20.5940913    0.6403792    0.3263226 
C   -19.7357711    1.1920708   -0.6300025 
C   -18.3734871    0.9073525   -0.5839134 
C   -17.8080668    0.0725248    0.4064774 
C   -18.6781716   -0.4853389    1.3691281 
C   -20.0266750   -0.1927496    1.3028744 
S   -21.2871045   -0.7923933    2.4466781 
O   -21.4682849   -2.2494505    2.3110768 
O   -21.0891595   -0.2288357    3.7946625 
C   -22.5808421    0.1020899    1.5644903 
C   -23.9265741    0.1186119    1.8957449 
H    17.6563817    0.1937955    1.8928420 
H    20.0754110    0.2356547    2.2898312 
H    22.5329657    0.3301425    2.3078554 
H    24.9797974    0.4508052    1.9361300 
H    25.9117007    0.6621885   -0.3562365 
H    24.3709887    0.7576598   -2.3303378 
H    18.3059807    0.5052425   -2.3746621 
H     9.0840181    0.9009955   -2.4277620 
H    11.4706044    1.3690676   -2.6644415 
H    13.9378638    1.6114100   -2.5930320 
H    16.3547682    1.6410365   -2.1945993 
H    15.8787568   -1.0326265    1.1785555 
H     9.8686494   -1.6003729    1.0225075 
H     0.6790029   -2.6137269    0.7969715 
H     3.0921470   -2.9868914    0.7761616 
H     5.6077448   -2.9651466    0.6478534 
H     8.0038720   -2.5808654    0.3577810 
H     7.2121229    1.3011422   -1.3979342 
H     1.2196977    1.2596440   -1.0712068 
H    -7.8582854    1.9000475    0.2998114 
H    -5.4452239    2.2306735    0.1674348 
H    -2.9684622    2.1764575    0.0644429 
H    -0.5690343    1.7416390   -0.0026726 
H    -1.2974689   -2.5293459   -0.1534502 
H    -7.3268418   -2.3983567    0.0992326 
H   -16.5279103   -2.1699714    1.3221294 
H   -14.1247465   -2.6217561    1.4188376 
H   -11.6216624   -2.7140264    1.3511560 
H    -9.2038002   -2.4165963    1.1853727 
H    -9.7638005    1.4990774   -0.5858012 
H   -15.7707759    1.7169245   -0.4328948 
H   -25.8525681    0.9137096    1.3279745 
H   -24.9645556    2.1827819   -0.6134415 
H   -22.5510662    2.1281580   -1.1719346 
H   -20.1232572    1.8385291   -1.4187220 
H   -17.7304042    1.3293446   -1.3564186 
H   -18.2956948   -1.1143960    2.1730584 
H   -24.3001837   -0.4432325    2.7528511 
