# Supplementary material for: Understanding structure-activity relationships in linear polymer photocatalysts for hydrogen evolution
Source: Nat Commun. 2018 Nov 23;9:4968. doi: 10.1038/s41467-018-07420-6 (PMC6251929; doi:10.1038/s41467-018-07420-6)
Supplement: Supplementary file 5 — Supplementary Data 3 [file 41467_2018_7420_MOESM5_ESM.txt]

128
Energy =
C    17.8116867    0.1925153   -0.4141933 
C    18.4095080   -0.1049775    0.8282989 
C    19.7929963   -0.1827971    0.9882758 
C    20.6288229    0.0401480   -0.1089602 
C    22.1027178    0.0025808   -0.1753668 
C    23.0121889   -0.2543244    0.8540759 
C    24.3823416   -0.2434506    0.5739299 
C    24.8566066    0.0190471   -0.7163993 
C    23.9596078    0.2784894   -1.7591005 
C    22.6055566    0.2629940   -1.4603627 
S    21.2654136    0.5708407   -2.6205519 
O    21.2845672    1.9704320   -3.0960723 
O    21.1778912   -0.4960914   -3.6401921 
C    20.0235954    0.3384818   -1.3384805 
C    18.6557699    0.4180301   -1.5213943 
C     9.2601998   -0.1111918   -0.5473582 
C     9.7667574    0.8472190   -1.4601873 
C    11.1286639    1.0794828   -1.6245277 
C    12.0564868    0.3485479   -0.8714378 
C    13.5204150    0.4268984   -0.8715897 
C    14.3605412    1.2453596   -1.6360706 
C    15.7417661    1.1577118   -1.4765046 
C    16.3396104    0.2656209   -0.5603354 
C    15.4952786   -0.5588326    0.2119920 
C    14.1281409   -0.4571875    0.0371323 
S    12.8850133   -1.4245080    0.9078965 
O    12.9681403   -2.8551055    0.5418620 
O    12.8641192   -1.0917102    2.3487566 
C    11.5465476   -0.6044788    0.0279380 
C    10.2009885   -0.8507872    0.2096037 
C     0.7305233   -0.3247300    0.1915022 
C     1.3224667   -1.5711632    0.5524410 
C     2.6895602   -1.7962634    0.5088487 
C     3.5648475   -0.7737740    0.0903519 
C     5.0092900   -0.7732879   -0.0278108 
C     5.9380300   -1.7927639    0.2588710 
C     7.2964033   -1.5662729    0.0859838 
C     7.8146346   -0.3293427   -0.3827951 
C     6.8837588    0.6943111   -0.6791290 
C     5.5386926    0.4528746   -0.4970099 
S     4.2198644    1.6343922   -0.7929312 
O     4.3031462    2.7852036    0.1376398 
O     4.0975385    1.9560327   -2.2347000 
C     2.9672408    0.4579946   -0.2717016 
C     1.6139523    0.7041595   -0.2313245 
C    -7.8097786   -0.0638950    0.5595732 
C    -7.2472275    1.2377621    0.5648952 
C    -5.8775303    1.4607843    0.5116656 
C    -4.9901005    0.3715459    0.4473340 
C    -3.5394654    0.3647856    0.3846328 
C    -2.6346572    1.4428477    0.3695817 
C    -1.2701850    1.2064327    0.3069288 
C    -0.7132970   -0.1045936    0.2549791 
C    -1.6291686   -1.1910372    0.2696392 
C    -2.9804860   -0.9328018    0.3312496 
S    -4.2808739   -2.1748760    0.3367251 
O    -4.2375133   -3.0003775    1.5656346 
O    -4.3407104   -2.9022547   -0.9525245 
C    -5.5631824   -0.9200498    0.4411731 
C    -6.9209817   -1.1612421    0.4958027 
C   -16.3523964   -0.2735332    0.4107783 
C   -15.8241598   -1.4259178    1.0300468 
C   -14.4524365   -1.6296238    1.1749074 
C   -13.5549546   -0.6671731    0.6991747 
C   -12.0861049   -0.6675757    0.7405029 
C   -11.2128493   -1.6363238    1.2492075 
C    -9.8367729   -1.4303368    1.1839614 
C    -9.2689020   -0.2651160    0.6159815 
C   -10.1531332    0.7106972    0.1007190 
C   -11.5125123    0.4854316    0.1776090 
S   -12.7870278    1.5991660   -0.4309484 
O   -12.7383820    1.7177456   -1.9039956 
O   -12.8178203    2.8520358    0.3535248 
C   -14.0947996    0.4781398    0.0892003 
C   -15.4499300    0.6985142   -0.0671928 
C   -24.8514272    0.3561779    0.3866494 
C   -24.3111122    0.9393493   -0.7651219 
C   -22.9304313    0.9618184   -0.9864372 
C   -22.0780003    0.3899757   -0.0382129 
C   -20.6050501    0.2990970   -0.0661841 
C   -19.7174579    0.7675838   -1.0376983 
C   -18.3466669    0.5748393   -0.8680661 
C   -17.8143390   -0.0832947    0.2598198 
C   -18.7099953   -0.5551787    1.2413350 
C   -20.0649339   -0.3524485    1.0522660 
S   -21.3707566   -0.8559241    2.1865267 
O   -21.4606523   -2.3286588    2.2744018 
O   -21.2942985   -0.0985342    3.4536781 
C   -22.6462486   -0.1878693    1.1081714 
C   -24.0119199   -0.2202166    1.3468874 
H    17.7778286   -0.2601865    1.7032507 
H    20.2098468   -0.4100990    1.9700337 
H    22.6625405   -0.4614829    1.8661998 
H    25.0929488   -0.4433780    1.3772171 
H    25.9293315    0.0223152   -0.9136676 
H    24.3151489    0.4851413   -2.7692409 
H    18.2431901    0.6260463   -2.5088094 
H     9.0725248    1.4153984   -2.0792094 
H    11.4635285    1.8254962   -2.3465892 
H    13.9447101    1.9566708   -2.3506804 
H    16.3734537    1.8216202   -2.0674041 
H    15.9076175   -1.2817330    0.9165410 
H     9.8761783   -1.5855214    0.9462009 
H     0.6851585   -2.3819229    0.9052171 
H     3.0827284   -2.7682611    0.8111360 
H     5.5962416   -2.7665337    0.6126954 
H     7.9830050   -2.3859598    0.2988699 
H     7.2180453    1.6749954   -1.0187585 
H     1.2332731    1.6753320   -0.5465965 
H    -7.9055866    2.1037042    0.6403983 
H    -5.4975179    2.4831475    0.5300991 
H    -2.9993606    2.4700734    0.4189156 
H    -0.6047658    2.0693252    0.3246278 
H    -1.2775061   -2.2206177    0.2076125 
H    -7.2960311   -2.1846634    0.4634333 
H   -16.5035687   -2.1997269    1.3888691 
H   -14.0899062   -2.5410824    1.6513762 
H   -11.5994195   -2.5482612    1.7059370 
H    -9.1821388   -2.1900324    1.6114317 
H    -9.7745616    1.6162046   -0.3731805 
H   -15.8089572    1.6182570   -0.5296227 
H   -25.9312992    0.3488824    0.5395870 
H   -24.9775761    1.3848063   -1.5050268 
H   -22.5285558    1.4206874   -1.8905612 
H   -20.0842051    1.2749922   -1.9305295 
H   -17.6731797    0.9278009   -1.6494439 
H   -18.3455655   -1.0482193    2.1428520 
H   -24.4193416   -0.6777938    2.2492503 
