# Supplementary material for: Understanding structure-activity relationships in linear polymer photocatalysts for hydrogen evolution
Source: Nat Commun. 2018 Nov 23;9:4968. doi: 10.1038/s41467-018-07420-6 (PMC6251929; doi:10.1038/s41467-018-07420-6)
Supplement: Supplementary file 6 — Supplementary Data 4 [file 41467_2018_7420_MOESM6_ESM.txt]

128
Energy =
C    17.7622130    0.1852772   -0.3758389 
C    18.3914259    0.1557547    0.8883678 
C    19.7732296    0.0531052    1.0219675 
C    20.5747958   -0.0345665   -0.1221388 
C    22.0390433   -0.1548999   -0.2164311 
C    22.9732100   -0.1970499    0.8239262 
C    24.3308499   -0.3130133    0.5174298 
C    24.7675377   -0.3869823   -0.8104900 
C    23.8458358   -0.3469772   -1.8633402 
C    22.5036414   -0.2326131   -1.5403715 
S    21.1369180   -0.1695374   -2.7161163 
O    21.1809873    1.0646435   -3.5165196 
O    20.9718663   -1.4629334   -3.3989398 
C    19.9382328   -0.0114068   -1.3734908 
C    18.5724412    0.0997997   -1.5290627 
C     9.2374140    0.0905308   -0.3737545 
C     9.7478728    0.8299705   -1.4663624 
C    11.1122934    1.0038688   -1.6659460 
C    12.0211893    0.4448432   -0.7572308 
C    13.4844812    0.4872505   -0.7821789 
C    14.3267169    1.0739449   -1.7358317 
C    15.7052721    0.9713245   -1.5889483 
C    16.2959479    0.2945242   -0.4969622 
C    15.4452497   -0.2867917    0.4703153 
C    14.0810213   -0.1784088    0.3043218 
S    12.8306534   -0.8813137    1.4026494 
O    12.8811068   -2.3510265    1.3802290 
O    12.8171939   -0.1759701    2.6931993 
C    11.5034162   -0.2734252    0.3363741 
C    10.1556930   -0.4672353    0.5454821 
C     0.7370418   -0.1625759    0.2055646 
C     1.3280223   -1.3471609    0.7051867 
C     2.7046936   -1.5357633    0.7186632 
C     3.5451295   -0.5335900    0.2142846 
C     5.0059446   -0.5197403    0.1323469 
C     5.9160321   -1.4956318    0.5611933 
C     7.2790694   -1.2808066    0.3979784 
C     7.7878682   -0.1039422   -0.2004613 
C     6.8680054    0.8788536   -0.6342622 
C     5.5211635    0.6507749   -0.4556741 
S     4.1927379    1.7870834   -0.9150662 
O     4.2336516    3.0000034   -0.0850202 
O     4.0994278    1.9108185   -2.3772590 
C     2.9474491    0.6358611   -0.2914891 
C     1.5864399    0.8463912   -0.3045850 
C    -7.7855151   -0.0783707    0.2888555 
C    -7.2492398    1.2241069    0.4265694 
C    -5.8807095    1.4627092    0.4294647 
C    -4.9910532    0.3888778    0.2876240 
C    -3.5286835    0.4093774    0.2737945 
C    -2.6672128    1.5088100    0.3927144 
C    -1.2926575    1.3092322    0.3611645 
C    -0.7237360    0.0214158    0.2205763 
C    -1.5944269   -1.0865966    0.0998581 
C    -2.9539954   -0.8666024    0.1240546 
S    -4.2276876   -2.1396403   -0.0325829 
O    -4.2079416   -3.0353746    1.1334894 
O    -4.2282692   -2.7095936   -1.3877866 
C    -5.5327717   -0.9020342    0.1435818 
C    -6.8857219   -1.1601700    0.1431357 
C   -16.3045243   -0.3601683    0.2509035 
C   -15.7466487   -1.5603469    0.7504820 
C   -14.3735774   -1.7644122    0.8207592 
C   -13.5012303   -0.7573940    0.3861304 
C   -12.0378625   -0.7453056    0.3997422 
C   -11.1559017   -1.7416595    0.8409718 
C    -9.7855731   -1.5173246    0.7882031 
C    -9.2404761   -0.3030910    0.3072735 
C   -10.1320337    0.6976937   -0.1443312 
C   -11.4861230    0.4533108   -0.0900180 
S   -12.7808896    1.5965316   -0.6221153 
O   -12.7634297    1.7524448   -2.0843965 
O   -12.7968456    2.7923287    0.2336369 
C   -14.0646234    0.4279877   -0.1216493 
C   -15.4224041    0.6501195   -0.1971497 
C   -24.7633665    0.2875718    0.8611833 
C   -24.2895122    1.0466109   -0.2152519 
C   -22.9278996    1.0894898   -0.5222403 
C   -22.0274222    0.3609374    0.2622623 
C   -20.5655598    0.2671767    0.1212964 
C   -19.7341435    0.8818948   -0.8220931 
C   -18.3599324    0.6692094   -0.7707262 
C   -17.7651098   -0.1586280    0.2080029 
C   -18.6071061   -0.7831356    1.1549223 
C   -19.9657075   -0.5563341    1.0877622 
S   -21.2018836   -1.2419038    2.2142491 
O   -21.3031023   -2.6998118    2.0392465 
O   -21.0266564   -0.6906332    3.5674963 
C   -22.5290345   -0.3916254    1.3377644 
C   -23.8759121   -0.4471475    1.6562441 
H    17.7864754    0.2448363    1.7910547 
H    20.2197159    0.0478063    2.0168000 
H    22.6507751   -0.1392781    1.8642167 
H    25.0618537   -0.3461697    1.3263371 
H    25.8323930   -0.4769446   -1.0288844 
H    24.1727357   -0.4046308   -2.9020735 
H    18.1322223    0.0871775   -2.5263555 
H     9.0578758    1.2505273   -2.1978252 
H    11.4642580    1.5643435   -2.5322917 
H    13.9131602    1.6104360   -2.5902639 
H    16.3456852    1.4493516   -2.3300409 
H    15.8536175   -0.8422548    1.3146206 
H     9.8109677   -1.0182261    1.4204071 
H     0.6924118   -2.1272565    1.1236893 
H     3.1193914   -2.4571689    1.1281310 
H     5.5659855   -2.4230753    1.0149689 
H     7.9704217   -2.0607892    0.7160837 
H     7.2122134    1.8150385   -1.0735901 
H     1.1781849    1.7634911   -0.7287256 
H    -7.9231038    2.0688099    0.5672443 
H    -5.5106990    2.4806600    0.5539412 
H    -3.0637385    2.5163922    0.5200360 
H    -0.6394235    2.1732508    0.4816349 
H    -1.2045277   -2.0945016   -0.0408768 
H    -7.2487525   -2.1782191    0.0048008 
H   -16.4085450   -2.3632225    1.0737612 
H   -13.9871492   -2.7063172    1.2109797 
H   -11.5337256   -2.6848919    1.2360706 
H    -9.1183144   -2.2932901    1.1626254 
H    -9.7623702    1.6382899   -0.5518496 
H   -15.8011591    1.6031966   -0.5655979 
H   -25.8307844    0.2671294    1.0843633 
H   -24.9941216    1.6141681   -0.8244275 
H   -22.5757564    1.6859062   -1.3647849 
H   -20.1513824    1.5216618   -1.6002392 
H   -17.7338504    1.1400774   -1.5286181 
H   -18.1974793   -1.4086883    1.9479370 
H   -24.2322583   -1.0417941    2.4980839 
