# Supplementary material for: Understanding structure-activity relationships in linear polymer photocatalysts for hydrogen evolution
Source: Nat Commun. 2018 Nov 23;9:4968. doi: 10.1038/s41467-018-07420-6 (PMC6251929; doi:10.1038/s41467-018-07420-6)
Supplement: Supplementary file 7 — Supplementary Data 5 [file 41467_2018_7420_MOESM7_ESM.txt]

128
Energy =
C    17.7382492    0.1547884   -0.4287231 
C    18.3427272   -0.1540745    0.8074813 
C    19.7268631   -0.2341172    0.9555282 
C    20.5526235   -0.0067240   -0.1485134 
C    22.0253780   -0.0466973   -0.2258445 
C    22.9399533   -0.3104482    0.7971821 
C    24.3081494   -0.2995530    0.5086538 
C    24.7739795   -0.0299899   -0.7832765 
C    23.8714427    0.2362441   -1.8196810 
C    22.5194774    0.2202241   -1.5129283 
S    21.1727232    0.5354432   -2.6635681 
O    21.1897208    1.9365769   -3.1323176 
O    21.0743929   -0.5286220   -3.6842532 
C    19.9395400    0.3000538   -1.3724969 
C    18.5713546    0.3867146   -1.5428365 
C     9.2111462   -0.0794699   -0.5032471 
C     9.7146581    0.8808677   -1.4121348 
C    11.0776641    1.0912211   -1.5852577 
C    11.9915661    0.3419646   -0.8347504 
C    13.4554277    0.4089572   -0.8441244 
C    14.2865998    1.2266640   -1.6171601 
C    15.6678614    1.1326409   -1.4708485 
C    16.2665223    0.2343040   -0.5614974 
C    15.4279711   -0.5907674    0.2190869 
C    14.0614828   -0.4813801    0.0583469 
S    12.8204776   -1.4464920    0.9385508 
O    12.8884150   -2.8710174    0.5597024 
O    12.8050607   -1.1087019    2.3747906 
C    11.4817843   -0.6108272    0.0657243 
C    10.1362925   -0.8431836    0.2477579 
C     0.7374507   -0.2552258    0.2819977 
C     1.3223088   -1.5110493    0.5955785 
C     2.6900544   -1.7225433    0.5401026 
C     3.5368119   -0.6714684    0.1505363 
C     4.9838670   -0.6776585    0.0187987 
C     5.8802720   -1.7280600    0.2729373 
C     7.2408062   -1.5203630    0.1003834 
C     7.7645890   -0.2773265   -0.3346898 
C     6.8580551    0.7801320   -0.5988489 
C     5.5144717    0.5552653   -0.4165088 
S     4.2050863    1.7702936   -0.6587549 
O     4.3161783    2.8599542    0.3274848 
O     4.0611501    2.1207939   -2.0828972 
C     2.9477049    0.5735199   -0.1633576 
C     1.5966454    0.8081529   -0.1053070 
C    -7.7634972   -0.0685142    0.5331728 
C    -7.2078607    1.2263433    0.6682913 
C    -5.8368242    1.4453366    0.6651044 
C    -4.9649352    0.3561224    0.5190160 
C    -3.5096576    0.3583536    0.4819322 
C    -2.6340325    1.4511652    0.5830986 
C    -1.2664101    1.2384861    0.5129257 
C    -0.7100064   -0.0577364    0.3517411 
C    -1.5979125   -1.1624604    0.2571930 
C    -2.9493419   -0.9267943    0.3178405 
S    -4.2437790   -2.1787193    0.1953699 
O    -4.2130772   -3.0792290    1.3618265 
O    -4.2767277   -2.7738637   -1.1528181 
C    -5.5282356   -0.9288472    0.3833133 
C    -6.8832674   -1.1682104    0.3895365 
C   -16.2817011   -0.2981791    0.2790832 
C   -15.7471159   -1.4964531    0.7978565 
C   -14.3750531   -1.7024693    0.9227162 
C   -13.4890424   -0.6972636    0.5226078 
C   -12.0219389   -0.6914805    0.5799149 
C   -11.1602341   -1.6947525    1.0366775 
C    -9.7855007   -1.4818264    1.0093318 
C    -9.2219945   -0.2727835    0.5415480 
C   -10.0930333    0.7410273    0.0816789 
C   -11.4507882    0.5038099    0.1095196 
S   -12.7275097    1.6483268   -0.4462319 
O   -12.6651775    1.8382192   -1.9088076 
O   -12.7666822    2.8514123    0.4076476 
C   -14.0316794    0.4881359   -0.0003140 
C   -15.3877492    0.7143242   -0.1296723 
C   -24.7690942    0.3564743    0.5378999 
C   -24.2558981    1.0566112   -0.5597452 
C   -22.8821912    1.0901188   -0.8191566 
C   -22.0100680    0.4111081    0.0357572 
C   -20.5396901    0.3145890   -0.0447660 
C   -19.6750548    0.8815348   -0.9842216 
C   -18.3010929    0.6726817   -0.8688078 
C   -17.7453980   -0.0991838    0.1720984 
C   -18.6179925   -0.6749253    1.1182719 
C   -19.9756113   -0.4548315    0.9832794 
S   -21.2535121   -1.0793718    2.0881392 
O   -21.3557418   -2.5510274    2.0032455 
O   -21.1291267   -0.4773396    3.4318007 
C   -22.5511773   -0.2826776    1.1300153 
C   -23.9095456   -0.3291309    1.4042489 
H    17.7178750   -0.3140050    1.6862829 
H    20.1518284   -0.4679868    1.9320280 
H    22.5959395   -0.5223741    1.8101638 
H    25.0237504   -0.5048750    1.3059907 
H    25.8454504   -0.0266119   -0.9870964 
H    24.2216736    0.4482973   -2.8304688 
H    18.1505614    0.6034457   -2.5247633 
H     9.0230705    1.4626740   -2.0203528 
H    11.4222317    1.8348122   -2.3039870 
H    13.8654318    1.9397790   -2.3262606 
H    16.2978361    1.7943631   -2.0650546 
H    15.8459140   -1.3164591    0.9167304 
H     9.8000781   -1.5771410    0.9793701 
H     0.6884689   -2.3352067    0.9183732 
H     3.0982627   -2.6981832    0.8026370 
H     5.5181447   -2.7024358    0.6004182 
H     7.9173532   -2.3534542    0.2853253 
H     7.2146667    1.7614029   -0.9090687 
H     1.1968959    1.7825869   -0.3808360 
H    -7.8676503    2.0821892    0.8063897 
H    -5.4496075    2.4572848    0.7833664 
H    -3.0180928    2.4615479    0.7216263 
H    -0.6080737    2.0998140    0.6140672 
H    -1.2239965   -2.1738663    0.1070561 
H    -7.2660288   -2.1794393    0.2571330 
H   -16.4212267   -2.2993015    1.0959779 
H   -14.0043281   -2.6446116    1.3271163 
H   -11.5533371   -2.6368051    1.4190708 
H    -9.1337881   -2.2678451    1.3897528 
H    -9.7057754    1.6799739   -0.3126391 
H   -15.7550464    1.6656155   -0.5144946 
H   -25.8440005    0.3425814    0.7220835 
H   -24.9380618    1.5862347   -1.2261326 
H   -22.5009978    1.6405769   -1.6800666 
H   -20.0616805    1.4810913   -1.8088294 
H   -17.6459847    1.1071922   -1.6242441 
H   -18.2344805   -1.2598001    1.9543435 
H   -24.2967560   -0.8785613    2.2631572 
