# Supplementary material for: Understanding structure-activity relationships in linear polymer photocatalysts for hydrogen evolution
Source: Nat Commun. 2018 Nov 23;9:4968. doi: 10.1038/s41467-018-07420-6 (PMC6251929; doi:10.1038/s41467-018-07420-6)
Supplement: Supplementary file 8 — Supplementary Data 6 [file 41467_2018_7420_MOESM8_ESM.txt]

128
Energy =
C    17.7634981    0.1771539   -0.5323382 
C    18.3998438   -0.1575602    0.6828289 
C    19.7852993   -0.2459760    0.7927545 
C    20.5879158    0.0003168   -0.3259005 
C    22.0572575   -0.0394305   -0.4392164 
C    22.9972110   -0.3285469    0.5549433 
C    24.3571212   -0.3131354    0.2372651 
C    24.7918353   -0.0138571   -1.0583879 
C    23.8640800    0.2769802   -2.0639662 
C    22.5191810    0.2575690   -1.7312189 
S    21.1464731    0.5979171   -2.8570796 
O    21.1512059    2.0094176   -3.2682610 
O    21.0288802   -0.4574549   -3.8734131 
C    19.9477652    0.3328113   -1.5288942 
C    18.5765756    0.4249037   -1.6588998 
C     9.2213871   -0.0546270   -0.3979217 
C     9.7104071    0.9213342   -1.3072495 
C    11.0651188    1.1425043   -1.5045630 
C    12.0097186    0.3901336   -0.7881213 
C    13.4665555    0.4551162   -0.8342581 
C    14.2892547    1.2830236   -1.6129781 
C    15.6710811    1.1817073   -1.5051631 
C    16.2927825    0.2648788   -0.6266629 
C    15.4638592   -0.5684630    0.1562617 
C    14.0948903   -0.4549953    0.0375681 
S    12.8769250   -1.4338239    0.9470863 
O    12.9271557   -2.8436580    0.5340812 
O    12.9062343   -1.0913073    2.3764454 
C    11.5205060   -0.5766997    0.1125815 
C    10.1817948   -0.8141370    0.3197304 
C     0.7329219   -0.2985607    0.4869142 
C     1.3453560   -1.5237901    0.8913712 
C     2.7104948   -1.7298023    0.8323837 
C     3.5600752   -0.7117141    0.3483425 
C     4.9961572   -0.7048675    0.2056899 
C     5.9309074   -1.7147114    0.5164488 
C     7.2817079   -1.4923605    0.3169951 
C     7.7877134   -0.2678422   -0.2036021 
C     6.8437839    0.7419560   -0.5267958 
C     5.5067884    0.5080685   -0.3201479 
S     4.1738982    1.6766580   -0.6678803 
O     4.2536081    2.8467708    0.2194751 
O     4.0313713    1.8751503   -2.1181155 
C     2.9464429    0.4992425   -0.0594183 
C     1.5960739    0.7246685    0.0004877 
C    -7.7897523   -0.1234949    0.6841566 
C    -7.2291274    1.1838621    0.6048047 
C    -5.8660186    1.4101425    0.5953823 
C    -4.9703554    0.3219913    0.6606294 
C    -3.5299989    0.3275938    0.6334524 
C    -2.6436750    1.4215114    0.5334827 
C    -1.2807955    1.2054883    0.4934713 
C    -0.7050315   -0.1002642    0.5553700 
C    -1.6045122   -1.1993726    0.6678343 
C    -2.9555246   -0.9668021    0.7008668 
S    -4.2377674   -2.2375301    0.8022343 
O    -4.2112191   -2.8935113    2.1184325 
O    -4.2564420   -3.0589099   -0.4167531 
C    -5.5328481   -0.9762247    0.7481179 
C    -6.8848438   -1.2162849    0.7630592 
C   -16.3079082   -0.3053769    0.2286473 
C   -15.7953611   -1.5004837    0.7867246 
C   -14.4329891   -1.7189945    0.9494140 
C   -13.5148228   -0.7325768    0.5545258 
C   -12.0601039   -0.7379331    0.6479575 
C   -11.2016527   -1.7309203    1.1507366 
C    -9.8303688   -1.5253333    1.1545376 
C    -9.2359073   -0.3281737    0.6687580 
C   -10.1097435    0.6696345    0.1610020 
C   -11.4648862    0.4448045    0.1620925 
S   -12.7122896    1.5984558   -0.4540008 
O   -12.6199005    1.7326136   -1.9151400 
O   -12.7589925    2.8036075    0.3864704 
C   -14.0348522    0.4509456   -0.0078282 
C   -15.3825058    0.6838738   -0.1735995 
C   -24.7883749    0.4593073    0.2243767 
C   -24.2285355    1.1989396   -0.8229246 
C   -22.8480953    1.2189903   -1.0325955 
C   -22.0140193    0.4875140   -0.1807803 
C   -20.5456948    0.3717985   -0.2162902 
C   -19.6384635    0.9611220   -1.1029537 
C   -18.2742854    0.7300072   -0.9515144 
C   -17.7594662   -0.0887013    0.0785565 
C   -18.6795532   -0.6861891    0.9676063 
C   -20.0281382   -0.4456912    0.7995049 
S   -21.3498130   -1.1088990    1.8421652 
O   -21.4619805   -2.5635810    1.6613837 
O   -21.2683678   -0.5463134    3.1976793 
C   -22.6004632   -0.2457875    0.8630558 
C   -23.9677141   -0.2768300    1.0854155 
H    17.7936991   -0.3261067    1.5733659 
H    20.2335000   -0.4992896    1.7544542 
H    22.6764517   -0.5645944    1.5705699 
H    25.0910405   -0.5386104    1.0124946 
H    25.8584748   -0.0072248   -1.2870249 
H    24.1854653    0.5118867   -3.0794079 
H    18.1358826    0.6557235   -2.6291413 
H     9.0034317    1.5015411   -1.8991194 
H    11.3870790    1.8960290   -2.2245760 
H    13.8540896    2.0130239   -2.2967708 
H    16.2912904    1.8537693   -2.0988693 
H    15.8925108   -1.3137367    0.8269058 
H     9.8759699   -1.5575520    1.0552469 
H     0.7243641   -2.3221637    1.2949534 
H     3.1258691   -2.6797374    1.1710787 
H     5.5950775   -2.6753817    0.9086879 
H     7.9750845   -2.3015776    0.5429716 
H     7.1668531    1.7120572   -0.9033429 
H     1.1978712    1.6743819   -0.3531971 
H    -7.8918452    2.0478807    0.5807924 
H    -5.4896506    2.4324841    0.5445845 
H    -3.0284281    2.4413039    0.4946609 
H    -0.6272982    2.0749571    0.4426153 
H    -1.2374445   -2.2244759    0.6919598 
H    -7.2473013   -2.2431725    0.7977146 
H   -16.4869235   -2.2915039    1.0770687 
H   -14.0855120   -2.6593142    1.3791535 
H   -11.6060516   -2.6623894    1.5489763 
H    -9.1955528   -2.3032987    1.5769812 
H    -9.7216710    1.5976474   -0.2565078 
H   -15.7216825    1.6358978   -0.5822609 
H   -25.8692042    0.4562699    0.3719690 
H   -24.8794843    1.7699238   -1.4867116 
H   -22.4290302    1.8018087   -1.8541323 
H   -19.9889906    1.5957921   -1.9179092 
H   -17.5886145    1.1783865   -1.6707323 
H   -18.3383496   -1.3043932    1.7981169 
H   -24.3874066   -0.8576016    1.9077815 
