# Supplementary material for: Understanding structure-activity relationships in linear polymer photocatalysts for hydrogen evolution
Source: Nat Commun. 2018 Nov 23;9:4968. doi: 10.1038/s41467-018-07420-6 (PMC6251929; doi:10.1038/s41467-018-07420-6)
Supplement: Supplementary file 9 — Supplementary Data 7 [file 41467_2018_7420_MOESM9_ESM.txt]

128
Energy =
C    17.7744962    0.2910854   -0.5246313 
C    18.4027125    0.3686454    0.7340582 
C    19.7889330    0.3037906    0.8738878 
C    20.5921407    0.1580755   -0.2599737 
C    22.0631934    0.0612994   -0.3483490 
C    22.9992953    0.0983142    0.6885433 
C    24.3595999   -0.0128642    0.3866231 
C    24.7970145   -0.1602979   -0.9340196 
C    23.8723744   -0.1996732   -1.9833065 
C    22.5281084   -0.0879485   -1.6638543 
S    21.1584825   -0.1140299   -2.8376708 
O    21.1807047    1.0811263   -3.6985401 
O    21.0264197   -1.4404238   -3.4646902 
C    19.9562983    0.0847353   -1.5066308 
C    18.5848124    0.1455588   -1.6675777 
C     9.2389897   -0.0331685   -0.4567784 
C     9.7159227    0.6796161   -1.5749804 
C    11.0775909    0.8836766   -1.7964303 
C    12.0092553    0.3707362   -0.8901321 
C    13.4810177    0.4519653   -0.9292966 
C    14.3010559    1.0512156   -1.8888473 
C    15.6867083    0.9968561   -1.7421030 
C    16.2982065    0.3510390   -0.6490324 
C    15.4708386   -0.2488949    0.3205226 
C    14.0998608   -0.1810934    0.1581478 
S    12.8762086   -0.9002316    1.2734333 
O    12.9606557   -2.3707772    1.2672309 
O    12.8671579   -0.1916528    2.5647714 
C    11.5233714   -0.3323254    0.2215955 
C    10.1787467   -0.5445881    0.4598979 
C     0.7501842   -0.3216853    0.4501284 
C     1.3553392   -1.5144552    0.8937413 
C     2.7345359   -1.7109467    0.8338453 
C     3.5539732   -0.7026423    0.3198572 
C     5.0208571   -0.6861868    0.1746278 
C     5.9462257   -1.6736899    0.5216237 
C     7.3056208   -1.4488214    0.3092066 
C     7.7869061   -0.2468598   -0.2472798 
C     6.8529777    0.7474864   -0.5998263 
C     5.5095767    0.5037307   -0.3837550 
S     4.1615812    1.6449812   -0.7598525 
O     4.2290050    2.8431046    0.0940580 
O     4.0163509    1.8144424   -2.2157282 
C     2.9407864    0.4775937   -0.1237626 
C     1.5765599    0.6920065   -0.0739538 
C    -7.7871400   -0.1700616    0.6617659 
C    -7.2415743    1.1007136    0.9332311 
C    -5.8659685    1.3241698    0.9633452 
C    -4.9894199    0.2633085    0.7227480 
C    -3.5159637    0.2720575    0.6946142 
C    -2.6429335    1.3433894    0.8993633 
C    -1.2668817    1.1352079    0.8186558 
C    -0.7175283   -0.1308832    0.5334232 
C    -1.5985536   -1.2108822    0.3274485 
C    -2.9593080   -0.9836794    0.4134860 
S    -4.2480959   -2.2250488    0.1732262 
O    -4.2205441   -3.2172143    1.2621861 
O    -4.2715369   -2.6964831   -1.2217120 
C    -5.5419467   -0.9984905    0.4609162 
C    -6.9025730   -1.2399583    0.4211184 
C   -16.3152352   -0.3249835    0.2072734 
C   -15.8078384   -1.5327466    0.7269808 
C   -14.4399573   -1.7566866    0.8790852 
C   -13.5314765   -0.7641622    0.5025799 
C   -12.0596716   -0.7740700    0.5922536 
C   -11.2160145   -1.7767142    1.0776993 
C    -9.8367731   -1.5704183    1.0916793 
C    -9.2552188   -0.3739690    0.6270327 
C   -10.1058643    0.6330286    0.1296873 
C   -11.4695750    0.4102987    0.1283783 
S   -12.7190534    1.5738751   -0.4564629 
O   -12.6329739    1.7455508   -1.9168428 
O   -12.7566704    2.7710930    0.4005770 
C   -14.0462214    0.4278218   -0.0272865 
C   -15.3980573    0.6728335   -0.1781527 
C   -24.7908414    0.5227554    0.3692070 
C   -24.2533651    1.1855079   -0.7393259 
C   -22.8778844    1.1784416   -0.9876979 
C   -22.0281860    0.4971131   -0.1120900 
C   -20.5587550    0.3649687   -0.1776179 
C   -19.6726634    0.8861526   -1.1235985 
C   -18.3045890    0.6495773   -0.9913885 
C   -17.7753332   -0.1010860    0.0773555 
C   -18.6700332   -0.6286983    1.0290577 
C   -20.0225285   -0.3879905    0.8757370 
S   -21.3226272   -0.9703469    1.9844760 
O   -21.4529651   -2.4358069    1.9046925 
O   -21.2008371   -0.3385968    3.3095937 
C   -22.5925576   -0.1590933    0.9924509 
C   -23.9536170   -0.1638345    1.2552508 
H    17.7933124    0.5056942    1.6280818 
H    20.2341538    0.3742831    1.8671025 
H    22.6773359    0.2125151    1.7244794 
H    25.0911093    0.0156061    1.1955613 
H    25.8629852   -0.2457782   -1.1491608 
H    24.1965810   -0.3151297   -3.0182005 
H    18.1433548    0.0542450   -2.6604870 
H     9.0045277    1.0644784   -2.3064784 
H    11.4038966    1.4328480   -2.6803497 
H    13.8695748    1.5641468   -2.7492662 
H    16.3111262    1.4878476   -2.4891941 
H    15.8981314   -0.7827716    1.1698530 
H     9.8569075   -1.0793062    1.3538875 
H     0.7338333   -2.3013607    1.3222243 
H     3.1623033   -2.6457265    1.1981135 
H     5.6164711   -2.6206087    0.9506343 
H     8.0118067   -2.2396063    0.5640655 
H     7.1792681    1.7034094   -1.0104671 
H     1.1523261    1.6209989   -0.4554259 
H    -7.9109177    1.9342123    1.1482133 
H    -5.4861912    2.3228219    1.1821315 
H    -3.0254011    2.3384296    1.1296633 
H    -0.5997328    1.9770546    1.0062259 
H    -1.2215894   -2.2030502    0.0780958 
H    -7.2779287   -2.2353770    0.1824762 
H   -16.5010291   -2.3269682    1.0055030 
H   -14.0908542   -2.7063605    1.2861622 
H   -11.6248695   -2.7138692    1.4572360 
H    -9.1955847   -2.3523147    1.4999608 
H    -9.7010267    1.5650261   -0.2652730 
H   -15.7423625    1.6331618   -0.5627514 
H   -25.8670947    0.5400916    0.5458276 
H   -24.9174225    1.7176655   -1.4220281 
H   -22.4768016    1.7012762   -1.8569965 
H   -20.0390493    1.4710645   -1.9680397 
H   -17.6307318    1.0451059   -1.7521759 
H   -18.3074476   -1.1949132    1.8873151 
H   -24.3567545   -0.6850006    2.1244080 
