# Supplementary material for: Understanding structure-activity relationships in linear polymer photocatalysts for hydrogen evolution
Source: Nat Commun. 2018 Nov 23;9:4968. doi: 10.1038/s41467-018-07420-6 (PMC6251929; doi:10.1038/s41467-018-07420-6)
Supplement: Supplementary file 10 — Supplementary Data 8 [file 41467_2018_7420_MOESM10_ESM.txt]

128
Energy =
C    17.7707616    0.2919539   -0.5193217 
C    18.3954822    0.3569510    0.7419315 
C    19.7818158    0.2929665    0.8863640 
C    20.5875553    0.1596099   -0.2467906 
C    22.0587789    0.0653064   -0.3318712 
C    22.9917426    0.0960655    0.7076652 
C    24.3534563   -0.0105471    0.4065431 
C    24.7951807   -0.1472236   -0.9142701 
C    23.8738946   -0.1803452   -1.9675345 
C    22.5288751   -0.0732979   -1.6474081 
S    21.1617115   -0.0911314   -2.8165089 
O    21.1868702    1.1021432   -3.6876673 
O    21.0298318   -1.4115937   -3.4671491 
C    19.9536885    0.0985295   -1.4958135 
C    18.5826202    0.1602410   -1.6633669 
C     9.2370051   -0.0453479   -0.4798919 
C     9.7165834    0.6775539   -1.5904614 
C    11.0790621    0.8832196   -1.8086218 
C    12.0074912    0.3622232   -0.9042685 
C    13.4788331    0.4466696   -0.9377026 
C    14.2996633    1.0526446   -1.8917683 
C    15.6852648    0.9994570   -1.7398167 
C    16.2944910    0.3501353   -0.6474608 
C    15.4672609   -0.2557081    0.3191300 
C    14.0967441   -0.1899781    0.1488546 
S    12.8688611   -0.9193499    1.2458281 
O    12.9629396   -2.3937034    1.2420641 
O    12.8491227   -0.2348903    2.5549600 
C    11.5176744   -0.3514340    0.1995974 
C    10.1728246   -0.5666886    0.4359568 
C     0.7501929   -0.3225773    0.4341259 
C     1.3541408   -1.5185154    0.8713545 
C     2.7332370   -1.7181319    0.8091788 
C     3.5524475   -0.7084813    0.2985546 
C     5.0186321   -0.6945550    0.1502244 
C     5.9415918   -1.6843640    0.4954623 
C     7.3014145   -1.4599049    0.2823798 
C     7.7841544   -0.2580736   -0.2733406 
C     6.8533681    0.7396869   -0.6261228 
C     5.5101116    0.4949756   -0.4078002 
S     4.1626252    1.6339248   -0.7718895 
O     4.2377132    2.8419448    0.0749325 
O     4.0092042    1.8242113   -2.2289022 
C     2.9392002    0.4748700   -0.1380700 
C     1.5755479    0.6946623   -0.0855996 
C    -7.7844427   -0.1642888    0.6818525 
C    -7.2364111    1.1071493    0.9454200 
C    -5.8602127    1.3304111    0.9697910 
C    -4.9868929    0.2672935    0.7298576 
C    -3.5140307    0.2751577    0.6941788 
C    -2.6407675    1.3473636    0.8903364 
C    -1.2649499    1.1371934    0.8030762 
C    -0.7172986   -0.1304818    0.5212634 
C    -1.5977389   -1.2132208    0.3242637 
C    -2.9578048   -0.9819108    0.4157151 
S    -4.2498867   -2.2149522    0.1840535 
O    -4.2170412   -3.2244371    1.2625219 
O    -4.2809958   -2.6993324   -1.2112963 
C    -5.5431291   -0.9951230    0.4762232 
C    -6.9039784   -1.2385698    0.4431369 
C   -16.3111667   -0.3203169    0.2209124 
C   -15.8040281   -1.5265156    0.7446868 
C   -14.4361175   -1.7499123    0.9020190 
C   -13.5285787   -0.7563077    0.5274804 
C   -12.0572805   -0.7651044    0.6205055 
C   -11.2146790   -1.7695394    1.1029992 
C    -9.8349193   -1.5630107    1.1149882 
C    -9.2531193   -0.3659599    0.6517879 
C   -10.1020037    0.6458045    0.1601285 
C   -11.4656359    0.4205902    0.1605360 
S   -12.7163353    1.5771440   -0.4216253 
O   -12.6226562    1.7702653   -1.8833906 
O   -12.7608004    2.7837530    0.4293253 
C   -14.0445469    0.4347703   -0.0046231 
C   -15.3957947    0.6803045   -0.1629834 
C   -24.7895425    0.5118779    0.3459653 
C   -24.2470759    1.1808081   -0.7569463 
C   -22.8697639    1.1785227   -0.9998935 
C   -22.0235967    0.4949551   -0.1230660 
C   -20.5538768    0.3652884   -0.1820083 
C   -19.6647195    0.8943491   -1.1201575 
C   -18.2966129    0.6587917   -0.9810994 
C   -17.7713176   -0.0986349    0.0849730 
C   -18.6682017   -0.6356784    1.0299717 
C   -20.0200118   -0.3937162    0.8690529 
S   -21.3260168   -0.9760814    1.9633550 
O   -21.4558939   -2.4468305    1.8965888 
O   -21.2112395   -0.3595095    3.3015332 
C   -22.5937943   -0.1674722    0.9755674 
C   -23.9561685   -0.1778074    1.2341928 
H    17.7850418    0.4815641    1.6368899 
H    20.2236578    0.3538305    1.8815131 
H    22.6673888    0.2020981    1.7435458 
H    25.0828470    0.0132782    1.2173949 
H    25.8616914   -0.2289834   -1.1275866 
H    24.2041672   -0.2870438   -3.0014587 
H    18.1424076    0.0823456   -2.6578675 
H     9.0084339    1.0721570   -2.3197244 
H    11.4071783    1.4407974   -2.6863321 
H    13.8701251    1.5689603   -2.7508619 
H    16.3092823    1.4937423   -2.4848655 
H    15.8945125   -0.7890116    1.1687136 
H     9.8471303   -1.1108519    1.3226569 
H     0.7337210   -2.3084206    1.2954223 
H     3.1596855   -2.6554434    1.1677785 
H     5.6109696   -2.6305198    0.9249284 
H     8.0051199   -2.2519649    0.5393840 
H     7.1825163    1.6937024   -1.0386265 
H     1.1508949    1.6266582   -0.4588925 
H    -7.9021962    1.9440977    1.1572870 
H    -5.4786970    2.3296097    1.1818784 
H    -3.0215284    2.3433136    1.1185309 
H    -0.5986221    1.9812628    0.9825574 
H    -1.2204134   -2.2066599    0.0812154 
H    -7.2831934   -2.2345487    0.2136754 
H   -16.4954119   -2.3216716    1.0244671 
H   -14.0875586   -2.6983206    1.3119151 
H   -11.6232036   -2.7079765    1.4791124 
H    -9.1952577   -2.3486567    1.5180162 
H    -9.6955642    1.5788701   -0.2303143 
H   -15.7414739    1.6378066   -0.5530531 
H   -25.8665822    0.5260196    0.5172955 
H   -24.9087091    1.7145428   -1.4406008 
H   -22.4658153    1.7057415   -1.8650263 
H   -20.0272185    1.4849204   -1.9620742 
H   -17.6211781    1.0636715   -1.7353156 
H   -18.3074291   -1.2095560    1.8837559 
H   -24.3657948   -0.7029185    2.097932
