# Supplementary material for: Understanding structure-activity relationships in linear polymer photocatalysts for hydrogen evolution
Source: Nat Commun. 2018 Nov 23;9:4968. doi: 10.1038/s41467-018-07420-6 (PMC6251929; doi:10.1038/s41467-018-07420-6)
Supplement: Supplementary file 11 — Supplementary Data 9 [file 41467_2018_7420_MOESM11_ESM.txt]

128
Energy =
C    45.9677674    7.8875484    9.4266244 
C    45.8371949    6.5583379    9.8449318 
C    44.8185571    5.7408149    9.3483480 
C    43.9134243    6.2608828    8.4172925 
C    44.0670434    7.5974306    8.0152146 
C    45.0710272    8.4231506    8.4958908 
C    42.7734046    5.5880678    7.7691537 
S    42.8036925    8.0620759    6.8146817 
C    42.0614150    6.4192274    6.8906104 
C    42.3296070    4.2702340    7.9163127 
C    41.2175157    3.8307315    7.2012884 
C    40.5058896    4.6750869    6.3210061 
C    40.9547101    6.0051855    6.1745299 
C    39.3267737    4.1852232    5.5763691 
C    38.2345184    5.0374526    5.3054589 
C    39.2544466    2.8505229    5.1179118 
C    38.1535476    2.3637982    4.4194755 
C    37.0646494    3.2071595    4.1568049 
C    37.1477193    4.5345526    4.6176799 
S    35.6432524    5.4486200    4.2159726 
C    34.9214115    3.9996620    3.4213729 
C    35.8104419    2.9091694    3.4640782 
C    33.6758509    3.9496289    2.8308979 
C    35.3913746    1.7154005    2.8603157 
C    34.1416459    1.6456727    2.2543696 
C    33.2501172    2.7457115    2.2221084 
C    31.9264785    2.6430719    1.5858031 
C    31.6954400    1.7662541    0.4971713 
C    30.8336622    3.4132417    2.0478744 
C    29.6060011    3.2731399    1.4359550 
C    29.3652221    2.4023673    0.3534139 
C    30.4523914    1.6453567   -0.1124643 
C    27.9832003    2.4225896   -0.1122487 
C    27.3856714    1.7103711   -1.1643489 
C    27.1522611    3.2887228    0.6280082 
C    25.8072973    3.4599823    0.3795646 
C    25.2022463    2.7418233   -0.6805226 
C    26.0331233    1.8746838   -1.4353393 
C    23.7694948    2.8821108   -0.9773463 
C    22.8434858    3.2393509    0.0328123 
C    23.2549340    2.6519564   -2.2790165 
C    21.9023128    2.7546784   -2.5776486 
C    20.9833052    3.0952841   -1.5713731 
C    21.5050045    3.3332527   -0.2823162 
C    19.5337572    3.2229454   -1.6448895 
C    18.9346448    3.5531092   -0.4113129 
C    18.6735669    3.0463096   -2.7414438 
C    17.3006533    3.1813001   -2.5786284 
C    16.7050371    3.4935778   -1.3293458 
C    17.5754940    3.6865450   -0.2290640 
S    28.0933778    4.1321580    1.9146671 
S    20.1823813    3.7327284    0.8776139 
C    15.2464155    3.5974728   -1.1725296 
C    14.3549609    2.9509654   -2.0665566 
C    14.6721507    4.3354779   -0.1084723 
C    13.3001438    4.3885096    0.0130712 
C    12.4092106    3.7460822   -0.8693615 
C    12.9739560    3.0180180   -1.9271687 
C    11.0037274    3.9367201   -0.5194461 
C     9.8538797    3.4350380   -1.1476088 
C    10.8151699    4.7328775    0.6268079 
C     9.5769294    5.0255117    1.1607712 
C     8.4202228    4.5084578    0.5368357 
C     8.5970269    3.7191931   -0.6238185 
C     7.0759834    4.7755999    1.0870302 
C     6.8009056    5.9665697    1.7956626 
C     6.0227964    3.8462745    0.9316061 
C     4.7480119    4.0716211    1.4451162 
C     4.4788126    5.2516199    2.1458273 
C     5.5305926    6.1687387    2.2992581 
C     3.2185358    5.6949750    2.7654753 
C     3.3180490    6.9535978    3.3802133 
C     1.9868591    5.0324412    2.8077195 
C     0.9049018    5.6365065    3.4531097 
C     1.0313585    6.8928482    4.0571862 
C     2.2560051    7.5687451    4.0240895 
S    12.3984489    5.2740986    1.3000662 
S     4.9828971    7.6274033    3.2121225 
H    46.5421063    6.1521590   10.5721811 
H    44.7325784    4.7076918    9.6878483 
H    45.1565737    9.4568520    8.1582785 
H    42.8398041    3.5844860    8.5943981 
H    40.8722724    2.8073729    7.3513016 
H    40.4571967    6.6908035    5.4877561 
H    38.2281256    6.0690542    5.6594812 
H    40.0985257    2.1822966    5.2919949 
H    38.1467448    1.3282144    4.0766608 
H    33.0458564    4.8393720    2.8130920 
H    36.0345192    0.8340517    2.8702042 
H    33.8294860    0.6970433    1.8172689 
H    32.5266065    1.1825698    0.1003214 
H    30.9425008    4.0853814    2.8995936 
H    30.3301961    0.9639760   -0.9557568 
H    27.9744134    1.0166242   -1.7666898 
H    25.2304911    4.1638226    0.9799526 
H    25.5932316    1.2850757   -2.2400342 
H    23.1704529    3.4039208    1.0598006 
H    23.9454721    2.4085438   -3.0867145 
H    21.5617500    2.5732930   -3.5983439 
H    19.0768533    2.8068808   -3.7267314 
H    16.6659265    3.0609307   -3.4565914 
H    17.1856350    3.9050113    0.7651532 
H    14.7596053    2.3491436   -2.8801445 
H    15.2976389    4.8775757    0.6004791 
H    12.3364955    2.4883302   -2.6371296 
H     9.9366879    2.8254673   -2.0486736 
H     9.5059321    5.6203590    2.0720140 
H     7.7196908    3.3355744   -1.1456128 
H     7.5669991    6.7313903    1.9256391 
H     6.2153139    2.9053087    0.4159382 
H     3.9710027    3.3185769    1.3049780 
H     1.8685101    4.0525272    2.3430549 
H    -0.0548082    5.1181388    3.4862375 
H     0.1745532    7.3477414    4.5560749 
H     2.3735640    8.5483658    4.4893260 
H    46.7698529    8.5094816    9.8264812 
O     4.9790887    8.8191388    2.3445067 
O     5.6475835    7.7108687    4.5248822 
O    12.5594691    6.7326902    1.1524039 
O    12.6349193    4.6704176    2.6248141 
O    20.0368573    2.6800859    1.9016116 
O    20.2790441    5.1353722    1.3245352 
O    28.1968943    5.5768238    1.6341253 
O    27.6512352    3.7075125    3.2564972 
O    35.9187977    6.5081579    3.2283219 
O    34.9053939    5.8024140    5.4425431 
O    43.4069600    8.3021185    5.4911650 
O    41.8949363    9.0779885    7.3745947 
