# Supplementary material for: Understanding structure-activity relationships in linear polymer photocatalysts for hydrogen evolution
Source: Nat Commun. 2018 Nov 23;9:4968. doi: 10.1038/s41467-018-07420-6 (PMC6251929; doi:10.1038/s41467-018-07420-6)
Supplement: Supplementary file 12 — Supplementary Data 10 [file 41467_2018_7420_MOESM12_ESM.txt]

128
Energy =
C    45.8182581    7.9264157    9.5979760 
C    45.6737268    6.5982961   10.0145087 
C    44.6660559    5.7807757    9.4925831 
C    43.7892084    6.3034003    8.5385941 
C    43.9566614    7.6385844    8.1386953 
C    44.9487968    8.4656793    8.6429887 
C    42.6632749    5.6302501    7.8606695 
S    42.7245643    8.0980586    6.9116295 
C    41.9792794    6.4600814    6.9609101 
C    42.2146572    4.3149451    8.0022141 
C    41.1199107    3.8764223    7.2569610 
C    40.4393042    4.7212284    6.3569912 
C    40.8909849    6.0484151    6.2136313 
C    39.2737846    4.2314229    5.5820501 
C    38.1832808    5.0823331    5.3096698 
C    39.2244070    2.9061473    5.1036018 
C    38.1365154    2.4191994    4.3795987 
C    37.0510958    3.2596124    4.1145383 
C    37.1137181    4.5781465    4.5924386 
S    35.6122444    5.4801472    4.1711343 
C    34.9087120    4.0389239    3.3536340 
C    35.8023233    2.9572975    3.3965759 
C    33.6682554    3.9858896    2.7472200 
C    35.4078296    1.7659398    2.7804381 
C    34.1617725    1.6899301    2.1602674 
C    33.2664184    2.7814103    2.1300517 
C    31.9423294    2.6681153    1.4814709 
C    31.7465522    1.8399234    0.3521211 
C    30.8303145    3.3790537    1.9812764 
C    29.6076116    3.2280716    1.3563467 
C    29.3975797    2.4036730    0.2327235 
C    30.5076442    1.7065352   -0.2677734 
C    28.0141708    2.3991424   -0.2352023 
C    27.4374983    1.7165445   -1.3174155 
C    27.1546991    3.2029908    0.5418379 
C    25.8046076    3.3444343    0.3050152 
C    25.2166997    2.6532318   -0.7858940 
C    26.0792588    1.8478105   -1.5792027 
C    23.7833235    2.7619368   -1.0726084 
C    22.8612367    3.1637705   -0.0731139 
C    23.2496354    2.4572408   -2.3585951 
C    21.8965678    2.5356800   -2.6487357 
C    20.9770285    2.9248003   -1.6526661 
C    21.5199425    3.2314218   -0.3786788 
C    19.5382148    3.0500517   -1.7135629 
C    18.9511717    3.4506866   -0.4864092 
C    18.6504265    2.8231833   -2.7856681 
C    17.2848087    2.9797154   -2.6084034 
C    16.7037763    3.3700289   -1.3657213 
C    17.5977518    3.6098236   -0.2907189 
S    28.0697607    4.0136679    1.8602557 
S    20.2129564    3.6775779    0.7679276 
C    15.2541483    3.5037931   -1.1957461 
C    14.3345670    2.9383361   -2.1224215 
C    14.7008056    4.1975780   -0.0872338 
C    13.3316679    4.2841098    0.0391878 
C    12.4155445    3.7211780   -0.8731186 
C    12.9570588    3.0384523   -1.9732578 
C    11.0193052    3.9376570   -0.5057507 
C     9.8522319    3.5076597   -1.1547279 
C    10.8591222    4.6775629    0.6826775 
C     9.6320085    4.9857716    1.2376554 
C     8.4602719    4.5415845    0.5886856 
C     8.6067439    3.8070397   -0.6107514 
C     7.1230682    4.8311666    1.1517628 
C     6.8903505    6.0041833    1.9018477 
C     6.0421825    3.9432981    0.9603518 
C     4.7725932    4.1914404    1.4802010 
C     4.5432557    5.3536367    2.2215830 
C     5.6241783    6.2279474    2.4094114 
C     3.2947401    5.8190668    2.8539095 
C     3.4343850    7.0507250    3.5137515 
C     2.0421820    5.1985611    2.8655091 
C     0.9779622    5.8193038    3.5270255 
C     1.1447489    7.0483615    4.1757012 
C     2.3921488    7.6832568    4.1744759 
S    12.4601135    5.1247656    1.3691502 
S     5.1184135    7.6659067    3.3686075 
H    46.3584808    6.1915174   10.7600138 
H    44.5693127    4.7482807    9.8303656 
H    45.0496923    9.4990546    8.3090105 
H    42.7049924    3.6296799    8.6945623 
H    40.7716515    2.8529256    7.3980581 
H    40.4118626    6.7319895    5.5119741 
H    38.1666076    6.1081220    5.6790917 
H    40.0684935    2.2404180    5.2847794 
H    38.1424129    1.3883096    4.0241665 
H    33.0270435    4.8675636    2.7289521 
H    36.0599433    0.8918434    2.7886261 
H    33.8651762    0.7431282    1.7087739 
H    32.5963333    1.3005120   -0.0671038 
H    30.9203730    4.0129360    2.8641227 
H    30.4092526    1.0617924   -1.1419562 
H    28.0461895    1.0712776   -1.9526890 
H    25.2103343    4.0010621    0.9401099 
H    25.6645952    1.2818992   -2.4129398 
H    23.1940231    3.3881752    0.9405417 
H    23.9279118    2.1711728   -3.1622166 
H    21.5492733    2.2977981   -3.6554676 
H    19.0330849    2.5258538   -3.7634126 
H    16.6402470    2.8109254   -3.4704126 
H    17.2299858    3.8912947    0.6958828 
H    14.7113846    2.3781864   -2.9772157 
H    15.3397250    4.6770754    0.6536029 
H    12.3031248    2.5727141   -2.7122495 
H     9.9114321    2.9422030   -2.0856090 
H     9.5797628    5.5369663    2.1771671 
H     7.7167063    3.4764037   -1.1467822 
H     7.6822887    6.7364833    2.0606698 
H     6.2014254    3.0177608    0.4069320 
H     3.9713620    3.4712345    1.3098689 
H     1.8917092    4.2409156    2.3655491 
H     0.0003104    5.3351703    3.5362528 
H     0.3012373    7.5159835    4.6850103 
H     2.5367756    8.6413779    4.6752676 
H    46.6111175    8.5468242   10.0177036 
O     5.1674414    8.8948717    2.5483423 
O     5.7940576    7.6950127    4.6832351 
O    12.6766653    6.5880204    1.3146531 
O    12.6884874    4.4588343    2.6711362 
O    20.0787756    2.6795301    1.8566949 
O    20.3168871    5.0967580    1.1844642 
O    28.1255822    5.4786297    1.6564403 
O    27.6337227    3.5350201    3.1910625 
O    35.8895118    6.5581324    3.1990825 
O    34.8475068    5.8333855    5.3853117 
O    43.3490429    8.3556128    5.5968899 
O    41.7972089    9.1195750    7.4413929 
