# Supplementary material for: Understanding structure-activity relationships in linear polymer photocatalysts for hydrogen evolution
Source: Nat Commun. 2018 Nov 23;9:4968. doi: 10.1038/s41467-018-07420-6 (PMC6251929; doi:10.1038/s41467-018-07420-6)
Supplement: Supplementary file 13 — Supplementary Data 11 [file 41467_2018_7420_MOESM13_ESM.txt]

128
Energy =
C    45.7524903    7.8833514    9.6213558 
C    45.6088664    6.5501705   10.0230483 
C    44.6100779    5.7381155    9.4813546 
C    43.7418255    6.2706039    8.5226032 
C    43.9080093    7.6112259    8.1366660 
C    44.8921897    8.4315936    8.6630466 
C    42.6266492    5.6027744    7.8310508 
S    42.6873951    8.0901426    6.8982303 
C    41.9452661    6.4426867    6.9355101 
C    42.1824071    4.2816093    7.9566873 
C    41.0977958    3.8455471    7.2012537 
C    40.4140220    4.7013621    6.3095070 
C    40.8614845    6.0347351    6.1858157 
C    39.2554470    4.2214980    5.5313806 
C    38.1880219    5.0935648    5.2174684 
C    39.1796728    2.8822137    5.0851130 
C    38.0946049    2.4070573    4.3570481 
C    37.0323424    3.2697802    4.0557424 
C    37.1176237    4.6018600    4.5005942 
S    35.6379674    5.5359513    4.0449811 
C    34.9173572    4.0750839    3.2610526 
C    35.7911121    2.9752170    3.3368385 
C    33.6798137    4.0193729    2.6585576 
C    35.3825172    1.7701667    2.7491303 
C    34.1430149    1.6967163    2.1244624 
C    33.2629936    2.8026912    2.0709598 
C    31.9367146    2.6903032    1.4400899 
C    31.7116532    1.8125858    0.3534617 
C    30.8479493    3.4552884    1.9196677 
C    29.6167323    3.3054528    1.3204389 
C    29.3827309    2.4329309    0.2410289 
C    30.4638262    1.6839752   -0.2446500 
C    27.9909888    2.4306811   -0.2114267 
C    27.4100761    1.7036306   -1.2600382 
C    27.1589931    3.2796453    0.5421326 
C    25.8082873    3.4166027    0.3112855 
C    25.2195208    2.6807012   -0.7432921 
C    26.0510360    1.8377800   -1.5177286 
C    23.7752955    2.7837196   -1.0110629 
C    22.8686735    3.0397420    0.0439348 
C    23.2559900    2.6272587   -2.3177756 
C    21.8960151    2.7231197   -2.5868854 
C    20.9981795    2.9701177   -1.5384888 
C    21.5238305    3.1182830   -0.2415935 
C    19.5416060    3.0942476   -1.5900507 
C    18.9553152    3.3263780   -0.3313989 
C    18.6927265    3.0088032   -2.7026802 
C    17.3207831    3.1450681   -2.5320806 
C    16.7380748    3.3732124   -1.2621661 
C    17.5985456    3.4679606   -0.1422529 
S    28.0975658    4.1500565    1.8183444 
S    20.2108856    3.3959090    0.9690962 
C    15.2799542    3.5051831   -1.1026403 
C    14.3847634    2.8857637   -2.0075173 
C    14.7337297    4.2465486   -0.0280443 
C    13.3645057    4.3319627    0.0931963 
C    12.4680694    3.7134311   -0.7980975 
C    13.0060326    2.9799636   -1.8649711 
C    11.0631905    3.9299592   -0.4517758 
C     9.9165979    3.4477269   -1.0975681 
C    10.8869551    4.7212592    0.6981938 
C     9.6510937    5.0300300    1.2239961 
C     8.4928035    4.5335217    0.5820692 
C     8.6610861    3.7485712   -0.5829652 
C     7.1503396    4.8236781    1.1207281 
C     6.9041413    6.0079010    1.8512157 
C     6.0786692    3.9220039    0.9320454 
C     4.8074968    4.1674409    1.4416323 
C     4.5655248    5.3426275    2.1622878 
C     5.6356602    6.2339705    2.3435062 
C     3.3115067    5.8026183    2.7796418 
C     3.4353816    7.0456074    3.4226590 
C     2.0670772    5.1633585    2.7919846 
C     0.9919082    5.7765988    3.4384069 
C     1.1419631    7.0163920    4.0709779 
C     2.3804343    7.6688815    4.0685768 
S    12.4774996    5.2341582    1.3861251 
S     5.1149991    7.6890119    3.2837459 
H    46.2869034    6.1383745   10.7717282 
H    44.5110026    4.7020477    9.8073257 
H    44.9928082    9.4688208    8.3416274 
H    42.6714891    3.5927862    8.6462127 
H    40.7513764    2.8201610    7.3312989 
H    40.3849343    6.7264089    5.4905508 
H    38.1895586    6.1274227    5.5629843 
H    40.0059036    2.2029697    5.2938099 
H    38.0793990    1.3684592    4.0254241 
H    33.0516954    4.9093738    2.6167495 
H    36.0216221    0.8876273    2.7860668 
H    33.8311955    0.7437903    1.6976159 
H    32.5443931    1.2362487   -0.0487809 
H    30.9641725    4.1248343    2.7717443 
H    30.3360138    1.0031925   -1.0865710 
H    28.0107324    1.0271713   -1.8685995 
H    25.2168087    4.1032634    0.9167468 
H    25.6130349    1.2444135   -2.3201909 
H    23.2158152    3.1382689    1.0723760 
H    23.9406736    2.4563677   -3.1481057 
H    21.5393138    2.6116269   -3.6111067 
H    19.0985885    2.8446842   -3.7012795 
H    16.6832046    3.1004235   -3.4143317 
H    17.2019975    3.6175033    0.8616445 
H    14.7794155    2.2861225   -2.8271240 
H    15.3757856    4.7669778    0.6822008 
H    12.3542778    2.4731680   -2.5772213 
H     9.9987230    2.8425195   -2.0009337 
H     9.5784074    5.6192553    2.1379672 
H     7.7818683    3.3833265   -1.1128990 
H     7.6875353    6.7503629    2.0041887 
H     6.2509200    2.9879158    0.3977141 
H     4.0129310    3.4379205    1.2818344 
H     1.9331015    4.1969506    2.3044292 
H     0.0202500    5.2810683    3.4501280 
H     0.2894746    7.4793090    4.5696138 
H     2.5099684    8.6350698    4.5574053 
H    46.5389900    8.5009557   10.0569344 
O     5.1473979    8.8890944    2.4330340 
O     5.7787704    7.7177828    4.5966590 
O    12.6701961    6.6825995    1.2264107 
O    12.7008857    4.6088801    2.6975667 
O    20.0897657    2.2407722    1.8700752 
O    20.3021528    4.7518671    1.5282697 
O    28.1756139    5.5848981    1.5095996 
O    27.6783622    3.7129514    3.1575796 
O    35.9517779    6.5570952    3.0351337 
O    34.8715716    5.9081554    5.2430962 
O    43.3273487    8.3334927    5.5954257 
O    41.7524557    9.0891538    7.4395649
