# Supplementary material for: Understanding structure-activity relationships in linear polymer photocatalysts for hydrogen evolution
Source: Nat Commun. 2018 Nov 23;9:4968. doi: 10.1038/s41467-018-07420-6 (PMC6251929; doi:10.1038/s41467-018-07420-6)
Supplement: Supplementary file 14 — Supplementary Data 12 [file 41467_2018_7420_MOESM14_ESM.txt]

28
Energy =
C    45.8567027    7.8459617    9.5150502 
C    45.6962185    6.5242089    9.9457117 
C    44.6758160    5.7150567    9.4357815 
C    43.8025867    6.2399649    8.4797548 
C    43.9856550    7.5689080    8.0660126 
C    44.9906942    8.3875538    8.5581768 
C    42.6666730    5.5742426    7.8115419 
S    42.7545760    8.0330098    6.8396339 
C    41.9913160    6.4036028    6.9047038 
C    42.2027377    4.2658439    7.9674789 
C    41.1020592    3.8327280    7.2281031 
C    40.4306169    4.6771797    6.3209998 
C    40.8970934    5.9976591    6.1635843 
C    39.2575439    4.1947866    5.5535858 
C    38.1836881    5.0624002    5.2654592 
C    39.1842804    2.8622005    5.0988794 
C    38.0877569    2.3832725    4.3830966 
C    37.0199298    3.2406241    4.1028913 
C    37.1060782    4.5664798    4.5559594 
S    35.6218195    5.4900663    4.1193585 
C    34.8939631    4.0458501    3.3262461 
C    35.7656686    2.9472703    3.3912158 
C    33.6512998    4.0006378    2.7268940 
C    35.3511687    1.7483629    2.8035425 
C    34.1039710    1.6810488    2.1857679 
C    33.2308700    2.7887952    2.1379291 
C    31.9001968    2.6847983    1.5035723 
C    31.6775770    1.8228406    0.4063315 
C    30.8141279    3.4450863    1.9932750 
C    29.5848790    3.3062407    1.3848740 
C    29.3506885    2.4473881    0.2950961 
C    30.4294761    1.7009811   -0.1962037 
C    27.9621384    2.4561436   -0.1635670 
C    27.3835105    1.7384478   -1.2196266 
C    27.1293798    3.3063791    0.5906194 
C    25.7827982    3.4562290    0.3552113 
C    25.1948333    2.7308760   -0.7117777 
C    26.0285385    1.8846527   -1.4853299 
C    23.7600605    2.8450604   -0.9913213 
C    22.8577149    3.2487123    0.0283064 
C    23.2327818    2.5486949   -2.2756009 
C    21.8785075    2.6369521   -2.5556483 
C    20.9852855    3.0219564   -1.5410633 
C    21.5190338    3.3194117   -0.2671395 
C    19.5410246    3.1471851   -1.6069612 
C    18.9534188    3.5390227   -0.3833248 
C    18.6882967    2.9162943   -2.7004767 
C    17.3197682    3.0619454   -2.5423588 
C    16.7355225    3.4455631   -1.3051576 
C    17.6019989    3.6943693   -0.2065571 
S    28.0706975    4.1501713    1.8772275 
S    20.2093872    3.7685009    0.8899452 
C    15.2843304    3.5702763   -1.1504735 
C    14.3895470    2.9476074   -2.0589080 
C    14.7318864    4.3052943   -0.0689110 
C    13.3650543    4.3765074    0.0514953 
C    12.4703350    3.7497663   -0.8395718 
C    13.0120935    3.0264211   -1.9122123 
C    11.0672095    3.9469471   -0.4870950 
C     9.9254392    3.4480334   -1.1281145 
C    10.8847170    4.7341060    0.6654926 
C     9.6484902    5.0265261    1.1992297 
C     8.4965936    4.5137815    0.5593876 
C     8.6683083    3.7317333   -0.6059346 
C     7.1513801    4.7862922    1.1058324 
C     6.8950454    5.9691513    1.8330214 
C     6.0935304    3.8692659    0.9253712 
C     4.8197278    4.0975235    1.4412602 
C     4.5655152    5.2699894    2.1585938 
C     5.6238494    6.1757574    2.3306747 
C     3.3061459    5.7158383    2.7810448 
C     3.4142565    6.9633519    3.4168528 
C     2.0717523    5.0604624    2.8036074 
C     0.9912936    5.6644026    3.4534279 
C     1.1261640    6.9094097    4.0785998 
C     2.3556192    7.5790093    4.0661661 
S    12.4682468    5.2594783    1.3445916 
S     5.0818018    7.6203992    3.2630751 
H    46.3784810    6.1158862   10.6926128 
H    44.5666940    4.6873243    9.7840836 
H    45.1043649    9.4160622    8.2135088 
H    42.6860591    3.5818645    8.6659062 
H    40.7420260    2.8149672    7.3802594 
H    40.4251960    6.6800409    5.4559993 
H    38.1863553    6.0943201    5.6171227 
H    40.0153570    2.1840315    5.2925752 
H    38.0734772    1.3463244    4.0464041 
H    33.0245999    4.8918421    2.6921886 
H    35.9877172    0.8636907    2.8312519 
H    33.7895856    0.7305319    1.7553223 
H    32.5089835    1.2476816   -0.0000669 
H    30.9325167    4.1046152    2.8526081 
H    30.3017874    1.0290592   -1.0449806 
H    27.9830240    1.0616059   -1.8281632 
H    25.1949589    4.1413946    0.9643186 
H    25.5985325    1.2992088   -2.2965972 
H    23.2070058    3.4641743    1.0368857 
H    23.9080424    2.2645645   -3.0808094 
H    21.5170231    2.4101760   -3.5583744 
H    19.0928294    2.6249634   -3.6695497 
H    16.6840002    2.8919934   -3.4091492 
H    17.2107451    3.9701421    0.7710043 
H    14.7814744    2.3590778   -2.8865625 
H    15.3671255    4.8256759    0.6457976 
H    12.3636856    2.5179840   -2.6256427 
H    10.0122795    2.8427349   -2.0305972 
H     9.5697663    5.6147088    2.1130679 
H     7.7926107    3.3504768   -1.1300239 
H     7.6704062    6.7208962    1.9802079 
H     6.2743212    2.9377700    0.3896118 
H     4.0351984    3.3564761    1.2858226 
H     1.9483891    4.0897412    2.3221327 
H     0.0269424    5.1549943    3.4725754 
H     0.2702706    7.3636259    4.5792573 
H     2.4727669    8.5495600    4.5495844 
H    46.6596743    8.4597593    9.9251498 
O     5.1028323    8.8311044    2.4173091 
O     5.7543750    7.6871358    4.5764036 
O    12.6487295    6.7164443    1.2065190 
O    12.7054317    4.6466292    2.6646259 
O    20.0704520    2.7543312    1.9497158 
O    20.3128499    5.1859104    1.2781369 
O    28.1548466    5.5967682    1.6021904 
O    27.6357605    3.7179738    3.2184919 
O    35.9171501    6.5438023    3.1282081 
O    34.8609810    5.8708252    5.3261592 
O    43.3765992    8.2729047    5.5206816 
O    41.8398895    9.0678944    7.3649790 
