# Supplementary material for: Understanding structure-activity relationships in linear polymer photocatalysts for hydrogen evolution
Source: Nat Commun. 2018 Nov 23;9:4968. doi: 10.1038/s41467-018-07420-6 (PMC6251929; doi:10.1038/s41467-018-07420-6)
Supplement: Supplementary file 15 — Supplementary Data 13 [file 41467_2018_7420_MOESM15_ESM.txt]

128
Energy =
C    45.7292694    8.0322519    9.5881015 
C    45.5812723    6.7125497   10.0293245 
C    44.5753488    5.8861553    9.5180353 
C    43.7040021    6.3913737    8.5498690 
C    43.8743700    7.7186470    8.1258311 
C    44.8648088    8.5542965    8.6191343 
C    42.5822382    5.7055782    7.8772292 
S    42.6471439    8.1569845    6.8862829 
C    41.9050618    6.5182377    6.9569803 
C    42.1332635    4.3929333    8.0399511 
C    41.0450075    3.9395670    7.2938149 
C    40.3727016    4.7667098    6.3718775 
C    40.8241407    6.0912955    6.2075119 
C    39.2139393    4.2617382    5.5954050 
C    38.1278439    5.1088084    5.2959091 
C    39.1675891    2.9276667    5.1434524 
C    38.0848793    2.4275506    4.4195375 
C    37.0050081    3.2645238    4.1276089 
C    37.0649638    4.5918668    4.5777807 
S    35.5693576    5.4884308    4.1250207 
C    34.8723870    4.0322496    3.3283795 
C    35.7598178    2.9488827    3.4037444 
C    33.6362668    3.9678851    2.7128232 
C    35.3690842    1.7441226    2.8142269 
C    34.1266339    1.6565374    2.1853734 
C    33.2400289    2.7500927    2.1244717 
C    31.9138829    2.6263648    1.4717550 
C    31.7370178    1.8330846    0.3204481 
C    30.7945512    3.3009765    1.9994238 
C    29.5742427    3.1506759    1.3674155 
C    29.3842787    2.3613377    0.2232750 
C    30.4956200    1.6973138   -0.3021322 
C    27.9882226    2.3499387   -0.2521333 
C    27.4411234    1.6883283   -1.3544267 
C    27.1252622    3.1163252    0.5449571 
C    25.7702400    3.2427839    0.3034124 
C    25.2185488    2.5712232   -0.8060070 
C    26.0761462    1.8052941   -1.6204439 
C    23.7671895    2.6720575   -1.0948016 
C    22.8346395    2.7220399   -0.0393875 
C    23.2859511    2.7287953   -2.4178721 
C    21.9253650    2.8438091   -2.7067606 
C    21.0004169    2.9014157   -1.6611360 
C    21.4920174    2.8318661   -0.3489277 
C    19.5331822    3.0377275   -1.7267368 
C    18.9230746    3.0627477   -0.4640831 
C    18.7084785    3.1515831   -2.8489559 
C    17.3300262    3.2913259   -2.6806125 
C    16.7309325    3.3219851   -1.4054372 
C    17.5615799    3.1998581   -0.2734874 
S    28.0240912    3.9027715    1.8918974 
S    20.1451711    2.8885660    0.8446024 
C    15.2659969    3.4837129   -1.2411622 
C    14.3581192    2.9299613   -2.1657252 
C    14.7487627    4.1914085   -0.1371002 
C    13.3775572    4.3017502   -0.0057154 
C    12.4633570    3.7479481   -0.9140303 
C    12.9766371    3.0545483   -2.0131055 
C    11.0565754    3.9825137   -0.5401384 
C     9.8932687    3.5597945   -1.1879831 
C    10.9129236    4.7203860    0.6440941 
C     9.6905199    5.0344779    1.2075406 
C     8.5171946    4.5986895    0.5594340 
C     8.6482124    3.8691255   -0.6395275 
C     7.1843801    4.8954200    1.1386258 
C     6.9627739    6.0873983    1.8574300 
C     6.1133772    3.9899300    1.0003867 
C     4.8557709    4.2387507    1.5507113 
C     4.6367236    5.4181444    2.2661971 
C     5.7092052    6.3116557    2.3959343 
C     3.4027893    5.8834139    2.9300945 
C     3.5483157    7.1317980    3.5550436 
C     2.1618555    5.2453178    3.0004051 
C     1.1124734    5.8664332    3.6853039 
C     1.2844242    7.1124152    4.2986292 
C     2.5211072    7.7650662    4.2381569 
S    12.5202878    5.1606522    1.3245229 
S     5.2185757    7.7646531    3.3402926 
H    46.2620383    6.3194723   10.7857509 
H    44.4759648    4.8603355    9.8748042 
H    44.9683945    9.5810326    8.2660735 
H    42.6185374    3.7210250    8.7487386 
H    40.6961366    2.9186905    7.4513806 
H    40.3508813    6.7610754    5.4888129 
H    38.1089863    6.1416864    5.6446326 
H    40.0087229    2.2643952    5.3458676 
H    38.0918844    1.3894741    4.0858188 
H    32.9950156    4.8487077    2.6684736 
H    36.0190331    0.8692010    2.8485251 
H    33.8289327    0.7011024    1.7526770 
H    32.5963996    1.3221560   -0.1143376 
H    30.8779355    3.9069234    2.9020217 
H    30.4047789    1.0776768   -1.1947935 
H    28.0662530    1.0742198   -2.0034986 
H    25.1503059    3.8676624    0.9467426 
H    25.6636886    1.2636175   -2.4722713 
H    23.1581200    2.6538003    0.9995683 
H    23.9943638    2.7091848   -3.2465275 
H    21.5976580    2.8989279   -3.7453517 
H    19.1307608    3.1444438   -3.8543813 
H    16.7077119    3.4047664   -3.5686151 
H    17.1426973    3.1916157    0.7329815 
H    14.7375730    2.3620683   -3.0155604 
H    15.4112665    4.6602746    0.5906791 
H    12.3100666    2.5990033   -2.7462067 
H     9.9467688    2.9923251   -2.1177022 
H     9.6435326    5.5824205    2.1488355 
H     7.7529743    3.5453673   -1.1707436 
H     7.7520543    6.8307157    1.9726321 
H     6.2696440    3.0511818    0.4684948 
H     4.0584747    3.5053542    1.4247727 
H     2.0082990    4.2738063    2.5289229 
H     0.1432707    5.3688081    3.7412877 
H     0.4528842    7.5799381    4.8273321 
H     2.6689379    8.7365422    4.7114288 
H    46.5210390    8.6596693    9.9994003 
O     5.2263347    8.9755260    2.4932396 
O     5.9384593    7.8264218    4.6294025 
O    12.7490826    6.6181679    1.2481579 
O    12.7481130    4.4966274    2.6242530 
O    19.9987146    1.5917150    1.5372277 
O    20.2127716    4.1078643    1.6750383 
O    28.0608676    5.3696607    1.7207614 
O    27.5898091    3.3746118    3.2012798 
O    35.8559577    6.5467081    3.1351754 
O    34.7928420    5.8617522    5.3249488 
O    43.2756831    8.3967569    5.5702895 
O    41.7154435    9.1836447    7.3980934 
