# Supplementary material for: Understanding structure-activity relationships in linear polymer photocatalysts for hydrogen evolution
Source: Nat Commun. 2018 Nov 23;9:4968. doi: 10.1038/s41467-018-07420-6 (PMC6251929; doi:10.1038/s41467-018-07420-6)
Supplement: Supplementary file 16 — Supplementary Data 14 [file 41467_2018_7420_MOESM16_ESM.txt]

128
Energy =
C    46.4005023    7.5887255    8.9764864 
C    46.0681615    6.4082937    9.6493756 
C    44.9422748    5.6635860    9.2871828 
C    44.1372144    6.1082548    8.2351516 
C    44.4926919    7.2950254    7.5772138 
C    45.6046114    8.0474149    7.9215109 
C    42.9139490    5.4862962    7.6893001 
S    43.3214905    7.6849478    6.2615973 
C    42.3470173    6.2109606    6.6321935 
C    42.2811994    4.3050203    8.0839522 
C    41.1263407    3.8872485    7.4232398 
C    40.5663515    4.6230520    6.3602180 
C    41.2020015    5.8160002    5.9649241 
C    39.3388808    4.1548610    5.6715807 
C    38.3542914    5.0712832    5.2515502 
C    39.1283967    2.7846624    5.4202724 
C    37.9831844    2.3184914    4.7757325 
C    37.0052925    3.2269654    4.3625982 
C    37.2251538    4.5883955    4.6153498 
S    35.8393799    5.5884573    4.0276818 
C    34.9657342    4.1147969    3.4524528 
C    35.7244298    2.9586108    3.6831662 
C    33.7262512    4.1013482    2.8384899 
C    35.1993735    1.7350618    3.2599958 
C    33.9548423    1.7003590    2.6320287 
C    33.1968288    2.8672880    2.4130649 
C    31.8675206    2.7955883    1.7579736 
C    31.6500943    1.9480623    0.6538340 
C    30.7886354    3.5646604    2.2363472 
C    29.5610923    3.4473319    1.6097709 
C    29.3327557    2.6051995    0.5119434 
C    30.4059850    1.8503092    0.0313980 
C    27.9383800    2.6375320    0.0318326 
C    27.3653878    1.9485002   -1.0402401 
C    27.1109750    3.4792575    0.7887288 
C    25.7617273    3.6476451    0.5363876 
C    25.1831546    2.9483690   -0.5410565 
C    26.0081561    2.1109028   -1.3171382 
C    23.7363386    3.0829202   -0.8406217 
C    22.7906123    3.1201970    0.2027784 
C    23.2734299    3.1689330   -2.1682397 
C    21.9173821    3.2911083   -2.4713479 
C    20.9785091    3.3240479   -1.4368337 
C    21.4506620    3.2343960   -0.1194101 
C    19.5101255    3.4364836   -1.5230176 
C    18.8796074    3.4217815   -0.2709652 
C    18.7026752    3.5475708   -2.6582213 
C    17.3180143    3.6343697   -2.5144969 
C    16.6949474    3.6136220   -1.2509257 
C    17.5098373    3.5065039   -0.1064827 
S    28.0448907    4.3001693    2.0993029 
S    20.0845199    3.2524000    1.0625795 
C    15.2199273    3.6940008   -1.1182217 
C    14.3710916    3.0559429   -2.0441710 
C    14.6323581    4.3981145   -0.0482213 
C    13.2538029    4.4269001    0.0516632 
C    12.4002539    3.7879940   -0.8589240 
C    12.9822408    3.0959689   -1.9242146 
C    10.9719334    3.9433822   -0.5264703 
C     9.8566589    3.4214912   -1.1868612 
C    10.7511576    4.7129102    0.6245845 
C     9.4939180    4.9690831    1.1399408 
C     8.3695805    4.4347198    0.4799779 
C     8.5796698    3.6687380   -0.6839788 
C     7.0024210    4.6673150    1.0062724 
C     6.6526366    5.9035258    1.5847222 
C     6.0239394    3.6553480    0.9499890 
C     4.7351003    3.8438806    1.4480621 
C     4.3886253    5.0694133    2.0221601 
C     5.3686579    6.0703879    2.0706862 
C     3.0981793    5.4841746    2.6083998 
C     3.1095421    6.8018758    3.0892355 
C     1.9216644    4.7400957    2.7320107 
C     0.8005683    5.3264177    3.3262266 
C     0.8383260    6.6430443    3.7976809 
C     2.0085540    7.4008815    3.6813507 
S    12.3115966    5.2764721    1.3379902 
S     4.7179449    7.5757308    2.8288826 
H    46.6971637    6.0621998   10.4709787 
H    44.6981980    4.7460885    9.8245230 
H    45.8491304    8.9660465    7.3867361 
H    42.6765636    3.7095098    8.9078958 
H    40.6322850    2.9748652    7.7590639 
H    40.8187912    6.4065237    5.1317801 
H    38.4627908    6.1388486    5.4465343 
H    39.8921280    2.0650248    5.7168747 
H    37.8627488    1.2495795    4.5952379 
H    33.1841356    5.0322807    2.6676282 
H    35.7486175    0.8067578    3.4220078 
H    33.5472189    0.7359697    2.3268393 
H    32.4828594    1.3648755    0.2593024 
H    30.9067568    4.2167307    3.1025642 
H    30.2812174    1.1864206   -0.8248353 
H    27.9653986    1.2776160   -1.6562961 
H    25.1660297    4.3259130    1.1483632 
H    25.5699609    1.5479897   -2.1422495 
H    23.1018426    3.0322513    1.2443601 
H    23.9958256    3.1643145   -2.9853634 
H    21.6021611    3.3660337   -3.5128234 
H    19.1442267    3.5754724   -3.6552672 
H    16.7055119    3.7446005   -3.4100423 
H    17.0723496    3.4623485    0.8915009 
H    14.8087884    2.4868833   -2.8650822 
H    15.2473612    4.9286239    0.6794406 
H    12.3627080    2.5756804   -2.6558602 
H     9.9737755    2.8251358   -2.0925684 
H     9.3834904    5.5485415    2.0572023 
H     7.7189067    3.2713554   -1.2227287 
H     7.3686389    6.7250553    1.6301565 
H     6.2851295    2.6838288    0.5290507 
H     4.0115881    3.0295176    1.3931095 
H     1.8742898    3.7116004    2.3717589 
H    -0.1180401    4.7460339    3.4241303 
H    -0.0469401    7.0826413    4.2590985 
H     2.0546432    8.4285105    4.0438532 
H    47.2833414    8.1561888    9.2741446 
O     4.6202405    8.6585901    1.8348902 
O     5.3872238    7.8430892    4.1133304 
O    12.4504647    6.7359815    1.2041551 
O    12.5377501    4.6516156    2.6516905 
O    19.9503400    1.9395372    1.7160585 
O    20.1210336    4.4666225    1.8930011 
O    28.1477198    5.7448945    1.8356569 
O    27.5974181    3.8423342    3.4249437 
O    36.2445789    6.4223028    2.8838388 
O    35.1338331    6.2155744    5.1571006 
O    43.9579142    7.5647032    4.9385065 
O    42.5632100    8.9064397    6.5812166 
